# Supplementary material for: Distinct Community Assembly Processes of Abundant and Rare Soil Bacteria in Coastal Wetlands along an Inundation Gradient
Source: mSystems. 2020 Dec 22;5(6):e01150-20. doi: 10.1128/mSystems.01150-20 (PMC7762797; doi:10.1128/mSystems.01150-20)
Supplement: TABLE S1 [file mSystems.01150-20-st001.xlsx]

## Sheet: Table S1A
Table S1A General descriptions of the whole bacterial community (All), abundant taxa (AT), rare taxa (RT) and moderate taxa (MT) datasets.
	Categories	Number of ASVs	Number of sequences
All		17634	2918880
AT	AAT	0	0
	CAT	0	0
	CRAT	863 (4.89%)	1,069,064 (36.63%)
RT	ART	97 (0.55%)	162 (0.01%)
	CRT	16,674 (94.56%)	1,849,654 (63.37%)
MT	MT	0	0
AAT: always abundant taxa; CAT: conditionally abundant taxa; CRAT: conditionally rare and abundant taxa; ART: always rare taxa; CRT: conditionally rare taxa; MT: moderate taxa. In this study, AAT, CAT and CRAT were jointly referred to as AT, and the RT consisted of ART and CRT.

## Sheet: Table S1B
Table S1B Results of pairwise permutational multivariate analysis of variance (PERMANOVA) showing the effects of elevation and plant on AT and RT communities.
	Elevation		Plant species
	pseudo-F	p	pseudo-F	p
All	8.89	< 0.001	1.84	0.07
AT	6.76	< 0.001	1.38	0.15
RT	6.48	< 0.001	2.18	0.03

## Sheet: Table S1C
Table S1C Mantel tests examining the significance of the relationships between soil physicochemical properties and bacterial communities of AT and RT.
Soil physicochemical properties	All		AT		RT
	r	p	r	p	r	p
Water content (%)	0.59	0.001	0.54	0.001	0.54	0.001
Salinity (mS/cm)	0.46	0.001	0.45	0.001	0.42	0.001
TC (mg/g DW)	0.31	0.001	0.34	0.001	0.28	0.001
Inundation (%)	0.21	0.001	0.19	0.001	0.19	0.001
NO3- (µg/g N DW)	0.15	0.005	0.14	0.01	0.15	0.01
TN (mg/g DW)	0.12	0.002	0.1	0.01	0.13	0.005
Al (mg/g DW)	0.12	0.004	0.1	0.01	0.12	0.006
Ca (mg/g DW)	0.09	0.03	0.01	0.36	0.1	0.02
Cu (µg/g DW)	0.09	0.02	0.09	0.03	0.08	0.04
P (mg/g DW)	0.08	0.06	0.09	0.02	0.06	0.1
K (mg/g DW)	-0.02	0.68	-0.01	0.61	-0.02	0.73
Mn (mg/g DW)	-0.12	1	-0.1	0.99	-0.11	0.99
Mg (mg/g DW)	0.02	0.27	0.001	0.44	0.03	0.23
Fe (mg/g DW)	0.001	0.48	-0.001	0.48	-0.01	0.6
C/N	0.03	0.22	0.02	0.23	0.02	0.3
pH	0.01	0.35	-0.02	0.63	0.01	0.4
NH4+ (µg/g N DW)	-0.09	0.97	-0.09	0.98	-0.05	0.83

## Sheet: Table S1D
Table S1D Two-way ANOVAs showing the effects of elevation, plant species and their interactions on the alpha diversity of AT and RT communities.
Alpha diversity	Factors	All		AT		RT
		F	p	F	p	F	p
observed ASVs	Elevation	0.79	0.63	5.19	0.001	1.08	0.38
	Plant species	15.49	0.001	0.38	0.54	17.37	0.001
	Elevation * Plant species	1.36	0.21	1.4	0.19	1.44	0.17
Faith’s PD	Elevation	3.31	0.001	9.1	0.001	3.49	0.001
	Plant species	16.62	0.001	10.09	0.002	16.54	0.001
	Elevation * Plant species	1.26	0.26	1.59	0.12	1.35	0.22

## Sheet: Table S1E
Table S1E Spearman correlations between soil physicochemical properties and the alpha diversity of AT and RT communities.
Soil physicochemical properties	observed ASVs			Faith’s PD
	All	AT	RT	All	AT	RT
Water content (%)	-0.14	-0.31 ***	-0.1	0.17	-0.59 ***	0.17
Salinity (mS/cm)	0.05	-0.20 *	0.09	0.35 ***	-0.44 ***	0.36 ***
TC (mg/g DW)	0.26 **	-0.24 **	0.31 ***	0.45 ***	-0.29 **	0.46 ***
Inundation (%)	-0.09	-0.32 ***	-0.04	0.23 **	-0.58 ***	0.24 **
Ca (mg/g DW)	-0.26 **	0.03	-0.30 ***	-0.24 **	-0.28 **	-0.24 **
Al (mg/g DW)	-0.24 **	0.003	-0.27 **	-0.29 **	-0.03	-0.28 **
NO3- (µg/g N DW)	-0.02	0.06	-0.03	-0.07	-0.22 *	-0.08
pH	-0.36 ***	-0.07	-0.38 ***	-0.37 ***	-0.17	-0.38 ***
P (mg/g DW)	-0.12	-0.14	-0.1	-0.16	0.04	-0.16
TN (mg/g DW)	0.35 ***	-0.08	0.37 ***	0.42 ***	0.08	0.42 ***
Mg (mg/g DW)	-0.11	-0.04	-0.13	-0.08	-0.13	-0.08
K (mg/g DW)	-0.19 *	-0.04	-0.21 *	-0.23 **	0.07	-0.23 *
Mn (mg/g DW)	-0.07	-0.03	-0.06	-0.07	0.05	-0.08
Cu (µg/g DW)	-0.13	0.01	-0.17	-0.24 **	0.11	-0.24 **
Fe (mg/g DW)	-0.02	-0.01	-0.03	-0.01	0.12	-0.01
C/N	-0.20 *	-0.14	-0.20 *	-0.12	-0.26 **	-0.12
NH4+ (µg/g N DW)	-0.14	-0.12	-0.12	-0.1	-0.03	-0.1

## Sheet: Table S1F
Table S1F The relationship between changes in soil water content and the Sørensen similarity of AT and RT communities.
	Plant species	Z value	Regression coefficient	R2	p
AT	KO	0.0057761	-0.0115522	0.2783	< 0.001
	SA	0.0078937	-0.0157874	0.4649	< 0.001
RT	KO	0.0011687	-0.0023374	0.2468	< 0.001
	SA	0.00187865	-0.0037573	0.4417	< 0.001

## Sheet: Table S1G
Table S1G The p values of Standardised Major Axis (SMA) regression analysis evaluating the significant difference of the slopes of distance-decay relationship.
		AT		RT
	Plant species	KO	SA	KO	SA
AT	KO	--	< 0.001	< 0.001	< 0.001
	SA		--	< 0.001	< 0.001
RT	KO			--	< 0.001
	SA				--

## Sheet: Table S1H
Table S1H Mantel tests examining the significance of the relationships between soil physicochemical properties and betaNTI.
Soil physicochemical properties	KO						SA
	All		AT		RT		All		AT		RT
	r	p	r	p	r	p	r	p	r	p	r	p
Water content (%)	0.59	< 0.001	0.56	< 0.001	0.58	< 0.001	0.66	< 0.001	0.56	< 0.001	0.73	< 0.001
Salinity (mS/cm)	0.58	< 0.001	0.55	< 0.001	0.56	< 0.001	0.44	< 0.001	0.45	< 0.001	0.47	< 0.001
TC (mg/g DW)	0.29	< 0.001	0.29	< 0.001	0.3	< 0.001	0.29	< 0.001	0.22	0.003	0.35	< 0.001
Inundation (%)	0.31	< 0.001	0.24	< 0.001	0.3	< 0.001	0.28	< 0.001	0.23	< 0.001	0.34	< 0.001
NO3- (µg/g N DW)	0.13	0.04	0.18	0.02	0.1	0.08	0.12	0.07	0.12	0.07	0.13	0.04
TN (mg/g DW)	0.02	0.32	-0.02	0.58	0.08	0.08	0.15	0.004	0.13	0.01	0.15	0.003
pH	0.03	0.28	-0.03	0.62	-0.004	0.5	0.22	0.002	0.09	0.08	0.2	0.002
Al (mg/g DW)	0.12	0.03	0.1	0.06	0.13	0.03	0.25	0.003	0.23	< 0.001	0.25	0.003
Ca (mg/g DW)	0.13	0.03	0.12	0.04	0.13	0.02	0.13	0.04	-0.02	0.62	0.13	0.02
Mg (mg/g DW)	-0.01	0.55	-0.05	0.85	-0.05	0.81	0.12	0.01	0.06	0.1	0.12	0.005
P (mg/g DW)	0.04	0.25	0.07	0.09	0.09	0.09	0.21	0.005	0.17	< 0.001	0.17	0.01
Cu (µg/g DW)	0.03	0.29	0.02	0.39	0.03	0.27	0.09	0.09	0.09	0.09	0.1	0.07
K (mg/g DW)	-0.01	0.52	-0.06	0.77	-0.04	0.68	0.003	0.43	0.06	0.17	-0.03	0.68
Mn (mg/g DW)	-0.07	0.89	-0.04	0.76	-0.06	0.85	-0.04	0.69	-0.04	0.75	-0.05	0.78
Fe (mg/g DW)	-0.004	0.5	0.01	0.4	0.03	0.31	0.08	0.08	0.08	0.08	0.08	0.07
C/N	-0.04	0.78	-0.04	0.76	-0.01	0.57	0.04	0.18	0.08	0.06	0.05	0.16
NH4+ (µg/g N DW)	-0.03	0.67	-0.14	0.98	-0.01	0.51	-0.1	0.98	-0.08	0.93	-0.07	0.92
